# Supplementary material for: A Dance and Yoga Intervention for Girls with Functional Abdominal Pain: Effects on Pain Frequency, Depressive Symptoms, Quality of Life, School Absenteeism, and Somatic Symptoms: A Randomized Controlled Trial
Source: Children (Basel). 2026 Apr 13;13(4):542. doi: 10.3390/children13040542 (PMC13114598; doi:10.3390/children13040542)
Supplement: Supplementary file 1 [file children-13-00542-s001.zip]

Archive with 2 entries (2 files):
- Statistical Analysis Plan.pdf
- Table.S1.pdf
